# Supplementary material for: Correction: The Airn lncRNA does not require any DNA elements within its locus to silence distant imprinted genes
Source: PLoS Genet. 2020 Oct 21;16(10):e1009151. doi: 10.1371/journal.pgen.1009151 (PMC7577474; doi:10.1371/journal.pgen.1009151)
Supplement: S1 Table — (XLSX) [file pgen.1009151.s001.xlsx]

## Sheet: A
Table S1
3C analysis
qPCR primers (bait)
Gene	Bait primer
H19	Eco_004-H19_DMR_F1	ACCAGCCTAGAAAATGCATGTGT
Slc22a3	Eco_034-a3_F3	TCCCAAAGTTCAAAAGGAGAAGTC
	Eco_034-a3_F4	GCCCACAGGGCTAAAAGATTT
Taqman probes
Gene	TaqMan Probe
H19	H19-3C	AATGGCAATGCTGTGGGTCACCCA
Slc22a3	Slc22a3-3C	AGACTCTCCGGAAAACAGCGGTGCTT
qPCR primers (prey)
Gene	Prey primer
H19	Eco013-H19 F3	GGGACAGTCCCGAAGAATGAG
	Eco020-H19 F14	CAGCAAGCGGCTGGCTAA
Slc22a3 3C primer combinations
Bait	Prey	Prey primer sequence
Eco_034-a3_F3	Eco_096 F3	AACTCCACCCCAGCATGAAC
Eco_034-a3_F3	Eco_097 F1	GGAGTCAATGCCTTCTTCTGAATT
Eco_034-a3_F3	Eco_098 F1	ACCAAAAGGTCACGAATAAGGA
Eco_034-a3_F3	Eco_099 R1	CTTCAGTGTCATGTGGCATTTT
Eco_034-a3_F4	Eco_100 F1	CATGGTGAGATTAGATGCCTTT
Eco_034-a3_F3	Eco_101 F1	CGTTTAAAAGAATAGACATCCTGATT
Eco_034-a3_F3	Eco_103 F1	TTTGGGCAGCTAATTGGTCTAT
Eco_034-a3_F3	Eco_104 R1	GGTAGTCCAGGCTCTTTAGTCC
Eco_034-a3_F3	Eco_106 R1	TGGAGCTCAGACATTTATACCG
Eco_034-a3_F3	Eco_110 R1	TCAAAACACCTCTTTTGGGAAT
Eco_034-a3_F4	Eco_111 F1	TTGGTGGACTAAAAGTACCTAGAGAA
Eco_034-a3_F4	Eco_112 F1	ATTTCTTGGCAATGGTTCAGTGA
Eco_034-a3_F4	Eco_113 F1	CTTTGCAAATGTTCTCAACTGG
Eco_034-a3_F3	Eco_114 F1	TCCCACAATAGCAAGACTTAAAA
Eco_034-a3_F3	Eco_115 F1	TGCATATTAACTGCATGGCATA
Eco_034-a3_F3	Eco_116 F1	GGATTTCTAAGGAGTCCACAACC
Eco_034-a3_F4	Eco_117 R2	CAGACTGAGCCTCCTAGATGACAA
Eco_034-a3_F3	Eco_121 F1	ACAGCCAGTAGCTGGACAGGAA
Eco_034-a3_F4	Eco_122 F1	CGCCCACAGTAGTAACAAAACC
Eco_034-a3_F3	Eco_124 F2	GACCCTAGTTTTAATCTATTGTTCACTTTG
Eco_034-a3_F3	Eco_126 F1	ACACAGAATGGGTGGTAGTCCT
Eco_034-a3_F3	Eco_127 F1	AGTTCTAAGTGTTGGGCAAAGG
Eco_034-a3_F3	Eco_128 F1	GACCATATCTGAAACCAGACCA
Eco_034-a3_F3	Eco_129_F1	TATATCACCTCAGATGTATCTTCATGC
Eco_034-a3_F3	Eco_131_R1	CAAAGCTGGTGGGACACTATTT
